# Supplementary material for: Development of sandwich ELISA and lateral flow strip assays for diagnosing clinically significant snakebite in Taiwan
Source: PLoS Negl Trop Dis. 2018 Dec 3;12(12):e0007014. doi: 10.1371/journal.pntd.0007014 (PMC6292642; doi:10.1371/journal.pntd.0007014)
Supplement: S1 Table — (XLSX) [file pntd.0007014.s003.xlsx]

## Sheet: 工作表1
Supplemental Table 1. The definition of Clinical severity of Snakebite.
Severity	Definition
Mild degree	Swelling and erythema were limited to one joint area or was equal to or less than in 10 cm in size.
Moderate degree	Swelling and erythema around the fang marks was 10 – 20 cm and/or small necrotic change (less than 2 cm in diameter).
Severe degree	Swelling extended over two joints (greater than 20 cm) and/or significant local tissue necrosis requiring surgical intervention, such as incision and debridement, fasciotomy and/or skin grafting
